# Supplementary material for: Aβ low threshold mechanoreceptors contribute to sensory abnormalities in fibromyalgia
Source: Brain. 2025 Sep 3;148(11):4016–29. doi: 10.1093/brain/awaf321 (PMC12588719; doi:10.1093/brain/awaf321)
Supplement: awaf321_Supplementary_Data [file awaf321_supplementary_data.zip]

Archive with 3 entries (3 files):
- brain-2025-00414-File008.pdf
- brain-2025-00414-File009.pdf
- brain-2025-00414-File010.pdf
